# Supplementary material for: G Protein-Coupled Receptor 37L1 Modulates Epigenetic Changes in Human Renal Proximal Tubule Cells
Source: Int J Mol Sci. 2022 Nov 21;23(22):14456. doi: 10.3390/ijms232214456 (PMC9698582; doi:10.3390/ijms232214456)
Supplement: Supplementary file 1 [file ijms-23-14456-s001.zip]

Archive with 1 entries (1 files):
- ijms-1743098-supplementary.pdf
